# Supplementary material for: Protein kinase A controls the hexosamine pathway by tuning the feedback inhibition of GFAT-1
Source: Nat Commun. 2021 Apr 12;12:2176. doi: 10.1038/s41467-021-22320-y (PMC8041777; doi:10.1038/s41467-021-22320-y)
Supplement: Supplementary file 6 — Source Data [file 41467_2021_22320_MOESM6_ESM.xlsx]

## Sheet: Figure 1c
Figure 1c
C. elegans (N2 wild type and gfat-1(dh783)) developmental tunicamycin resistance assay
% development	replicate 1	replicate 2	replicate 3	replicate 4	replicate 5
WT -	133	75	96	99	97
dh783 -	107	92	87	112	101
WT +	0	0	0	0	0
dh783 +	89	63	86	109	81

## Sheet: Figure 1e
Figure 1e
C. elegans (N2 wild type and gfat-1(dh783)) developmental tunicamycin resistance assay upon RNAi treatment targeting gna-2 and control luciferase (luci)
% development	replicate 1	replicate 2	replicate 3	replicate 4
WT luci -	106	75	83	136
WT gna-2 -	92	62	123	123
dh783 luci -	101	101	90	107
dh783 gna-2 -	147	173	53	27
WT luci +	0	0	0	8
WT gna-2 +	0	0	0	0
dh783 luci +	90	68	68	62
dh783 gna-2 +	13	27	40	80

## Sheet: Figure 1f
Figure 1f
UDP-GlcNAc measurements
µg UDP-GlcNAc/mg protein	replicate 1	replicate 2	replicate 3	replicate 4	replicate 5	replicate 6
WT	13.1	17.63	23.03	15.84	15.76	15.76
dh783	45.26	43.34	43.82	46.32	54.04	45.65

## Sheet: Figure 2a
Figure 2a
L-Gln kinetic		(graph+ table 1)
	WT		v [nmol/min]
		Gln [mM]	repeat 1	repeat 2	repeat 3	repeat 4	repeat 5
		0.1	0.0840555	0.0942865	0.0547868	0.054502	0.0669643
		0.25	0.17096	0.239562	0.169844	0.125383	0.158521
		0.5	0.350939	0.40143	0.338192	0.248226	0.240464
		1	0.597765	0.637953	0.477842	0.43649	0.413868
		2.5	0.87844	0.938426	0.744583	0.626796	0.620197
		5	0.880862	1.02011	0.858311	0.829398	0.735681
		10	1.20567	1.07822	0.891472	0.934414	0.660979
	R203H		v [nmol/min]
		Gln [mM]	repeat 1	repeat 2	repeat 3	repeat 4
		0.1	0.0941915	0.0600566	0.0518908	0.0665607
		0.25	0.219266	0.1749	0.217652	0.205118
		0.5	0.384362	0.295013	0.363331	0.294064
		1	0.640184	0.486174	0.629573	0.491301
		2.5	0.950034	0.819713	1.07129	0.930711
		5	1.00503	1.08292	0.74653	0.902036
		10	1.55409	1.19539	1.26228	1.24016

## Sheet: Figure 2b
Figure 2b
Frc6P kinetic		(graph+ table 1)
	WT		v [nmol/min]
		Frc6P [mM]	repeat 1	repeat 2	repeat 3	repeat 4	repeat 5
		0.01	0.0172418	0.0510449	0.0576889	0.0174363	0.0737316
		0.025	0.0521469	0.108799	0.121827	0.0779448	0.124226
		0.05	0.159876	0.204925	0.178058	0.156311	0.151968
		0.075	0.223755	0.191475	0.278333	0.212963	0.283615
		0.1	0.326266	0.300598	0.341401	0.229329	0.311779
		0.25	0.413059	0.447769	0.422069	0.340462	0.393095
		0.5	0.465044	0.467863	0.390178	0.319525	0.368852
	R203H		v [nmol/min]
		Frc6P [mM]	repeat 1	repeat 2	repeat 3	repeat 4
		0.01	0.00541238	0.024696	0.0146815	0.0237886
		0.025	0.0833896	0.0824173	0.0545127	0.110095
		0.05	0.175108	0.158223	0.104423	0.20768
		0.075	0.22544	0.23458	0.150477	0.212639
		0.1	0.273633	0.303547	0.221973	0.259924
		0.25	0.465011	0.472401	0.35174	0.429685
		0.5	0.49849	0.538581	0.344059	0.391766

## Sheet: Figure 2c
Figure 2c
UDP-GlcNAc inhibition
		(representative measurement, graph)					(means, table)
	WT		v [nmol/min]
		UDP-GlcNAc [µM]	replicate 1	replicate 2	replicate 3		WT
		0	1.09688	0.933465	1.04603		logIC50 (mean)	SD	N
		3	1.09612	0.900374	1.08923		-4.32	0.09454	3
		10	1.03492	0.887746	1.0438		-4.373	0.05149	3
		30	0.663234	0.595913	0.619699		-4.344	0.06964	3
		100	0.233722	0.237948	0.240226		-4.495	0.04623	3
		300	0.0715931	0.0914379	0.0585374
		1000	-0.0749639	-0.0197024	0.0246873
	R203H		v [nmol/min]
		UDP-GlcNAc [µM]	replicate 1	replicate 2	replicate 3		R203H
		0	1.09118	0.931376	1.15086		logIC50 (mean)	SD	N
		3	0.981795	0.96271	1.05382		-3.568	0.1562	3
		10	0.974816	0.982697	1.16923		-3.604	0.09157	3
		30	0.99523	0.927673	1.06231		-3.69	0.09215	3
		100	0.775229	0.875734	0.845635		-3.679	0.04241	3
		300	0.48596	0.444276	0.504855
		1000	0.239894	0.080661	0.255086

## Sheet: Figure 3d
Figure 3d
Quantification of the Ser205 phosphorylation of wild type and R203H GFAT-1 before and after treatment with PKA measured by targeted MS analyses with heavy isotope labeled phosphorylated peptides
Ratio Light To Heavy	replicate 1	replicate 2	replicate 3
WT untreated	0.015	0.01	0.02
WT + PKA	23.46	10.5	13.69
R203H untreated	0.01	0.0025	0.01
R203H + PKA	0.17	0.21	0.21

## Sheet: Figure 4a
Figure 4a
L-Gln kinetic		(graph+ table 1)
	WT		v [nmol/min]
		Gln [mM]	repeat 1	repeat 2	repeat 3	repeat 4	repeat 5
		0.1	0.0840555	0.0942865	0.0547868	0.054502	0.0669643
		0.25	0.17096	0.239562	0.169844	0.125383	0.158521
		0.5	0.350939	0.40143	0.338192	0.248226	0.240464
		1	0.597765	0.637953	0.477842	0.43649	0.413868
		2.5	0.87844	0.938426	0.744583	0.626796	0.620197
		5	0.880862	1.02011	0.858311	0.829398	0.735681
		10	1.20567	1.07822	0.891472	0.934414	0.660979
	S205D		v [nmol/min]
		Gln [mM]	repeat 1	repeat 2	repeat 3	repeat 4	repeat 5	repeat 6
		0.1	0.0376481	0.0205807	0.0268474	0.0456715	0.0425856	0.0400931
		0.25	0.0659673	0.0409952	0.0466922	0.0965416	0.0973961	0.0864055
		0.5	0.123152	0.0578965	0.0904884	0.168752	0.143851	0.144729
		1	0.199374	0.149192	0.172051	0.234078	0.21224	0.20583
		2.5	0.357657	0.291998	0.326157	0.298242	0.276379	0.25905
		5	0.452727	0.429013	0.440692	0.322454	0.290883	0.265792
		10	0.486245	0.454151	0.494173	0.352577	0.33513	0.283951

## Sheet: Figure 4b
Figure 4b
Frc6P kinetic		(graph+ table 1)
	WT		v [nmol/min]
		Frc6P [mM]	repeat 1	repeat 2	repeat 3	repeat 4	repeat 5
		0.01	0.0172418	0.0510449	0.0576889	0.0174363	0.0737316
		0.025	0.0521469	0.108799	0.121827	0.0779448	0.124226
		0.05	0.159876	0.204925	0.178058	0.156311	0.151968
		0.075	0.223755	0.191475	0.278333	0.212963	0.283615
		0.1	0.326266	0.300598	0.341401	0.229329	0.311779
		0.25	0.413059	0.447769	0.422069	0.340462	0.393095
		0.5	0.465044	0.467863	0.390178	0.319525	0.368852
	S205D		v [nmol/min]
		Frc6P [mM]	repeat 1	repeat 2	repeat 3	repeat 4
		0.01	-0.0150056	-0.0073245	0.00521793	-0.0006482
		0.025	0.0044401	0.0194457	0.0191216	0.00829683
		0.05	0.0390534	0.0561656	0.0646569	0.0357477
		0.075	0.0537997	0.0670228	0.0925939	0.0554202
		0.1	0.0750928	0.0845888	0.11622	0.0792736
		0.25	0.136412	0.128763	0.153264	0.134272
		0.5	0.152843	0.125587	0.164381	0.113984

## Sheet: Figure 4c
Figure 4c
UDP-GlcNAc inhibition
		(representative measurement, graph)					(means, table)
	WT		v [nmol/min]
		UDP-GlcNAc [µM]	replicate 1	replicate 2	replicate 3		WT
		0	1.03848	1.01246	1.12208		logIC50 (mean)	SD	N
		3	1.00325	0.954401	1.13182		-4.374	0.04011	3
		10	0.994993	0.874642	0.928242		-4.411	0.05823	3
		30	0.703683	0.622025	0.652552		-4.368	0.02681	3
		100	0.27213	0.207943	0.272605
		300	0.108577	0.0806135	0.0742043
		1000	0.0910581	0.0663234	0.0147649
	S205D		v [nmol/min]
		UDP-GlcNAc [µM]	replicate 1	replicate 2	replicate 3		S205D
		0	0.656445	0.71408	0.55798		logIC50 (mean)	SD	N
		3	0.655543	0.667554	0.589457		NA	NA	3
		10	0.661097	0.654356	0.569042		NA	NA	3
		30	0.644338	0.658581	0.629194		NA	NA	3
		100	0.613005	0.62117	0.590691
		300	0.603177	0.653928	0.694235
		1000	0.731409	0.640303	0.501959

[truncated: 21 more sheets: Figure 4d, Figure 4e, Figure 4f, Figure 5b, Figure 5c, Figure 5d, Figure 5f, Figure 5g, Figure Supp 1b, Figure Supp 2a, Figure Supp 3, Figure Supp 4, Figure Supp 5a, Figure Supp 5e, Figure Supp 5f, Figure Supp 5g, Figure Supp 5h, Figure Supp 5i, Figure Supp 5j, Figure Supp 5k …]
